# Supplementary material for: Circulating miR-30a-5p as a prognostic biomarker of left ventricular dysfunction after acute myocardial infarction
Source: Sci Rep. 2018 Jun 29;8:9883. doi: 10.1038/s41598-018-28118-1 (PMC6026144; doi:10.1038/s41598-018-28118-1)
Supplement: Supplementary file 3 — Table S2 [file 41598_2018_28118_MOESM3_ESM.xls]

## Sheet: Arkusz1
HEART gene name	BLOOD gene name
ACSL4	ACSL4
AK2	AK2
ANXA1	ANXA1
AP2A1	AP2A1
AP2S1	AP2S1
AP3S1	AP3S1
APEH	APEH
ARF6	ARF6
ARG1	ARG1
ARPC5	ARPC5
ATP6V1B2	ATP6V1B2
ATP6V1C1	ATP6V1C1
BAX	BAX
BCL2L1	BCL2L1
C5orf15	C5orf15
CAPN2	CAPN2
CAST	CAST
CAT	CAT
CBFB	CBFB
CBX3	CBX3
CD44	CD44
CD99	CD99
CDC123	CDC123
CIRBP	CIRBP
CORO1C	CORO1C
CPSF1	CPSF1
CSNK1G2	CSNK1G2
CTNNB1	CTNNB1
DNAJA1	DNAJA1
DNAJB1	DNAJB1
DNAJC3	DNAJC3
EIF1	EIF1
ELOVL5	ELOVL5
ESRRA	ESRRA
EXOSC10	EXOSC10
FAM210B	FAM210B
FRG1	FRG1
FXR2	FXR2
GABARAPL2	GABARAPL2
GALNT1	GALNT1
GATAD2B	GATAD2B
GLRX	GLRX
GNA13	GNA13
GNAI2	GNAI2
GNG2	GNG2
GNG5	GNG5
HK1	HK1
HNRNPM	HNRNPM
HSPA5	HSPA5
IFRD1	IFRD1
ITPRIP	ITPRIP
JUN	JUN
KIF5B	KIF5B
KPNA4	KPNA4
LRRFIP1	LRRFIP1
LSM12	LSM12
MAN2B1	MAN2B1
MAP1LC3B	MAP1LC3B
MAP2K3	MAP2K3
MAPK1	MAPK1
MARCH5	MARCH5
MAT2A	MAT2A
MBNL1	MBNL1
MPDU1	MPDU1
NAP1L1	NAP1L1
NCL	NCL
NDEL1	NDEL1
NDFIP1	NDFIP1
NOTCH1	NOTCH1
NUCB1	NUCB1
NUFIP2	NUFIP2
OGDH	OGDH
OSBPL8	OSBPL8
PAFAH1B2	PAFAH1B2
PDLIM7	PDLIM7
PEX11B	PEX11B
PGM1	PGM1
PHB2	PHB2
PICALM	PICALM
POLR2B	POLR2B
POLR2C	POLR2C
PPP1CC	PPP1CC
PPP1R10	PPP1R10
PPP2R2A	PPP2R2A
PPP2R5C	PPP2R5C
PPP3CA	PPP3CA
PPP3R1	PPP3R1
PRKAA1	PRKAA1
PRMT1	PRMT1
PTMS	PTMS
PTP4A1	PTP4A1
PYCR2	PYCR2
RAB14	RAB14
RAD23B	RAD23B
RBM5	RBM5
RBMS1	RBMS1
REEP5	REEP5
RHOB	RHOB
SAMHD1	SAMHD1
SARS	SARS
SCAF1	SCAF1
SCYL1	SCYL1
SDCBP	SDCBP
SEC11A	SEC11A
SEC62	SEC62
SEPT7	SEPT7
SH3GL1	SH3GL1
SLC38A2	SLC38A2
SNX3	SNX3
SOD2	SOD2
SON	SON
SPCS3	SPCS3
STUB1	STUB1
STX16	STX16
SYPL1	SYPL1
TAPBP	TAPBP
TBCB	TBCB
TGFBI	TGFBI
THBS1	THBS1
TIAL1	TIAL1
TIMM10	TIMM10
TMED10	TMED10
TMED2	TMED2
TMEM59	TMEM59
TNFAIP2	TNFAIP2
TNPO3	TNPO3
TOM1	TOM1
TRIP12	TRIP12
TUBB4B	TUBB4B
TWF2	TWF2
UBE2H	UBE2H
URM1	URM1
USP5	USP5
VAMP3	VAMP3
VIM	VIM
WDR82	WDR82
YWHAE	YWHAE
YWHAZ	YWHAZ
ABL1	ADPGK
ACP2	ANPEP
AK1	CCDC71L
ASCC3	ERLIN1
ATF1	GLIPR1
ATL2	MOSPD2
ATOX1	NDE1
ATP2A2	NXT1
ATRX	PIK3CD
ATXN10	SLC38A5
AVEN	TNFRSF10B
BAZ1B
BECN1
BMS1
C16orf62
C1D
C3orf18
CCPG1
CDH2
CNDP2
CNPY4
CPSF3L
CTNND1
DAG1
DARS2
DDX50
DERL1
DHX36
DHX8
DNAJA4
DNAJB4
DNAJC2
DNMT1
DOCK7
DPY19L1
DSG2
DYNC1LI1
EIF2B1
EIF2B4
ELMOD2
ERG
FAF2
FAHD1
FAM96A
FBN1
FDX1
FNDC3B
FSCN1
FXR1
G3BP1
GGCT
GMFB
GRPEL2
GTF2H1
HECTD1
HINT3
IDH1
IFRD2
ITGA6
JUP
KDELC2
KIDINS220
KLF9
KPNA1
LARP4
LCLAT1
LIG3
LIMCH1
LOX
LSM1
LSS
MAK16
MAN1A2
MBNL2
MCTS1
ME3
MGST2
MLH1
MLLT11
MRPS5
MTDH
MTX3
NAPG
NCAM1
NCKAP1
NDUFAF1
NDUFV3
NEDD4L
NFS1
NFU1
NOL8
NOP14
NPR3
OGFOD1
P4HA2
PAICS
PAIP1
PAK1IP1
PBRM1
PCNT
PDCD10
PES1
PNPO
PPA1
PPID
PPIL3
PPP1R12A
PPP2R4
PRPF40A
PRPF4B
PSME4
PTGFRN
PTPRK
RAB21
RAB34
RARS2
RBM34
RDH14
RETSAT
RFT1
RND3
RPA1
RPRD1A
RPRD1B
RQCD1
RRP15
SCD
SEC22A
SEC23A
SEC24A
SEC24B
SERPINE2
SF3B3
SLC12A2
SLC12A4
SLC33A1
SLC38A1
SLC9A3R2
SMARCA1
SOX4
STMN1
STRN
STX7
SUCLA2
TBC1D4
TELO2
TGM2
THEM4
TIMM17A
TIMM9
TMCO1
TMED1
TMED3
TMED5
TMEM192
TMEM41B
TMEM87A
TNRC6A
TP53
TRRAP
UAP1
UBE3C
UBL3
UFM1
USE1
UTP11L
UTP15
UTP6
WDR75
XPO1
ZFPL1
ZNF638
