# Supplementary material for: Circulating miR-30a-5p as a prognostic biomarker of left ventricular dysfunction after acute myocardial infarction
Source: Sci Rep. 2018 Jun 29;8:9883. doi: 10.1038/s41598-018-28118-1 (PMC6026144; doi:10.1038/s41598-018-28118-1)
Supplement: Supplementary file 4 — Table S3 [file 41598_2018_28118_MOESM4_ESM.xls]

## Sheet: Arkusz1
ID	Pop.total	Pop.term	Study.total	Study.term	p-value	p-value adjusted	p.min	name	CATEGORY
GO:0071840	8145	3206	310	178	4.46815e-11	3.66667e-08	0	cellular component organization or biogenesis	BP
GO:0016043	8145	3046	310	168	6.75702e-10	4.03271e-07	0	cellular component organization	BP
GO:0006996	8145	1975	310	120	5.78422e-09	2.71238e-06	0	organelle organization	BP
GO:0009987	8145	6612	310	286	1.85767e-08	6.77534e-06	0	cellular process	BP
GO:0008104	8145	1449	310	89	9.56421e-07	0.00019027	0	protein localization	BP
GO:0070727	8145	1077	310	70	2.8775e-06	0.000479223	0	cellular macromolecule localization	BP
GO:0033036	8145	1587	310	93	4.04761e-06	0.000590501	0	macromolecule localization	BP
GO:0034613	8145	1072	310	69	4.89491e-06	0.000698588	0	cellular protein localization	BP
GO:0044085	8145	1663	310	96	5.10363e-06	0.000704411	0	cellular component biogenesis	BP
GO:1901701	8145	484	310	39	5.89201e-06	0.000757632	0	cellular response to oxygen-containing compound	BP
GO:0061024	8145	546	310	42	8.04374e-06	0.00096013	0	membrane organization	BP
GO:0009719	8145	748	310	52	1.14307e-05	0.00131306	0	response to endogenous stimulus	BP
GO:0045184	8145	1185	310	73	1.1789e-05	0.00131306	0	establishment of protein localization	BP
GO:0035459	8145	16	310	6	1.6791e-05	0.0018071	5.65933e-50	cargo loading into vesicle	BP
GO:0051641	8145	1577	310	90	1.8729e-05	0.00195168	0	cellular localization	BP
GO:0015833	8145	1137	310	70	1.92958e-05	0.00197933	0	peptide transport	BP
GO:0071705	8145	1229	310	74	2.26642e-05	0.00228908	0	nitrogen compound transport	BP
GO:0042886	8145	1144	310	70	2.37381e-05	0.00236123	0	amide transport	BP
GO:0051179	8145	2953	310	147	2.6002e-05	0.00254781	0	localization	BP
GO:0022008	8145	593	310	43	2.68343e-05	0.00259069	0	neurogenesis	BP
GO:0016192	8145	1043	310	65	2.83904e-05	0.00269611	0	vesicle-mediated transport	BP
GO:0015031	8145	1129	310	69	2.87476e-05	0.00269611	0	protein transport	BP
GO:0071495	8145	635	310	45	3.02863e-05	0.00280042	0	cellular response to endogenous stimulus	BP
GO:0051234	8145	2469	310	127	3.15831e-05	0.00287976	0	establishment of localization	BP
GO:0007399	8145	859	310	56	3.29095e-05	0.0029596	0	nervous system development	BP
GO:0006810	8145	2427	310	125	3.6223e-05	0.00317072	0	transport	BP
GO:0048699	8145	548	310	40	4.548e-05	0.00392863	0	generation of neurons	BP
GO:0071702	8145	1373	310	79	5.64518e-05	0.00446513	0	organic substance transport	BP
GO:0120036	8145	574	310	41	5.94491e-05	0.00464623	0	plasma membrane bounded cell projection organization	BP
GO:0010243	8145	484	310	36	7.6635e-05	0.0058501	0	response to organonitrogen compound	BP
GO:0048666	8145	411	310	32	8.35871e-05	0.00629386	0	neuron development	BP
GO:0030030	8145	583	310	41	8.43655e-05	0.00629386	0	cell projection organization	BP
GO:0031175	8145	378	310	30	9.96485e-05	0.00732618	0	neuron projection development	BP
GO:0048731	8145	1832	310	98	0.000100749	0.00732618	0	system development	BP
GO:1901698	8145	549	310	39	0.00010292	0.00732618	0	response to nitrogen compound	BP
GO:0046907	8145	1175	310	69	0.000103684	0.00732618	0	intracellular transport	BP
GO:0022607	8145	1467	310	82	0.000108902	0.00750173	0	cellular component assembly	BP
GO:0048856	8145	2240	310	115	0.00011084	0.00750173	0	anatomical structure development	BP
GO:0051128	8145	1159	310	68	0.000121355	0.0080474	0	regulation of cellular component organization	BP
GO:0007275	8145	2031	310	106	0.000125851	0.00826209	0	multicellular organism development	BP
GO:0032502	8145	2442	310	123	0.000129966	0.00836499	0	developmental process	BP
GO:0008637	8145	77	310	11	0.000143799	0.00916545	1.51289e-188	apoptotic mitochondrial changes	BP
GO:1901700	8145	719	310	47	0.000146606	0.0092545	0	response to oxygen-containing compound	BP
GO:0007417	8145	350	310	28	0.000149485	0.00934639	0	central nervous system development	BP
GO:0030182	8145	501	310	36	0.000154343	0.00955909	0	neuron differentiation	BP
GO:0014070	8145	444	310	33	0.000157383	0.00965627	0	response to organic cyclic compound	BP
GO:0010001	8145	78	310	11	0.000161833	0.00965847	1.46264e-190	glial cell differentiation	BP
GO:0051130	8145	605	310	41	0.000189918	0.0110921	0	positive regulation of cellular component organization	BP
GO:0006886	8145	728	310	47	0.000196638	0.011324	0	intracellular protein transport	BP
GO:0000733	8145	4	310	3	0.000212304	0.0118214	5.45716e-15	DNA strand renaturation	BP
GO:0034641	8145	3195	310	152	0.000222738	0.0120364	0	cellular nitrogen compound metabolic process	BP
GO:0051649	8145	1276	310	72	0.000247929	0.0130212	0	establishment of localization in cell	BP
GO:0009266	8145	126	310	14	0.00029289	0.0152605	1.05911e-281	response to temperature stimulus	BP
GO:0032392	8145	46	310	8	0.000296645	0.0153048	7.84999e-123	DNA geometric change	BP
GO:0070585	8145	127	310	14	0.000318104	0.0158085	1.67735e-283	protein localization to mitochondrion	BP
GO:0048468	8145	786	310	49	0.000326452	0.0158085	0	cell development	BP
GO:0007223	8145	17	310	5	0.000327953	0.0158085	1.18352e-52	Wnt signaling pathway, calcium modulating pathway	BP
GO:0001836	8145	36	310	7	0.000348275	0.0161816	6.48779e-100	release of cytochrome c from mitochondria	BP
GO:0032990	8145	260	310	22	0.000357881	0.01643	0	cell part morphogenesis	BP
GO:0034599	8145	163	310	16	0.000458895	0.0198201	0	cellular response to oxidative stress	BP
GO:0032879	8145	1147	310	65	0.000478071	0.0203801	0	regulation of localization	BP
GO:0044089	8145	249	310	21	0.000507914	0.0213747	0	positive regulation of cellular component biogenesis	BP
GO:0010033	8145	1515	310	81	0.000534973	0.0221568	0	response to organic substance	BP
GO:0000460	8145	28	310	6	0.000536623	0.0221568	9.98546e-81	maturation of 5.8S rRNA	BP
GO:0034614	8145	90	310	11	0.000576852	0.0235795	2.54726e-214	cellular response to reactive oxygen species	BP
GO:0060563	8145	19	310	5	0.000578776	0.0235795	6.12757e-58	neuroepithelial cell differentiation	BP
GO:0006461	8145	787	310	48	0.000620909	0.0247047	0	protein complex assembly	BP
GO:0065007	8145	4875	310	213	0.000627018	0.0247974	0	biological regulation	BP
GO:0006897	8145	326	310	25	0.00063864	0.0248115	0	endocytosis	BP
GO:0051640	8145	326	310	25	0.00063864	0.0248115	0	organelle localization	BP
GO:0070271	8145	788	310	48	0.000638712	0.0248115	0	protein complex biogenesis	BP
GO:0050896	8145	3571	310	164	0.000671802	0.0259434	0	response to stimulus	BP
GO:1905475	8145	92	310	11	0.000696623	0.0267446	3.28719e-218	regulation of protein localization to membrane	BP
GO:0044237	8145	5023	310	218	0.000730545	0.0276707	0	cellular metabolic process	BP
GO:0071704	8145	5051	310	219	0.000733611	0.0276707	0	organic substance metabolic process	BP
GO:0009725	8145	444	310	31	0.000734876	0.0276707	0	response to hormone	BP
GO:0008283	8145	879	310	52	0.000737603	0.0276707	0	cell proliferation	BP
GO:0097306	8145	20	310	5	0.000747896	0.0277813	1.50814e-60	cellular response to alcohol	BP
GO:1901699	8145	331	310	25	0.000797175	0.0288771	0	cellular response to nitrogen compound	BP
GO:0120039	8145	240	310	20	0.000800554	0.0288771	0	plasma membrane bounded cell projection morphogenesis	BP
GO:0071417	8145	276	310	22	0.000807881	0.0289822	0	cellular response to organonitrogen compound	BP
GO:0072655	8145	124	310	13	0.000837493	0.0297647	4.32577e-278	establishment of protein localization to mitochondrion	BP
GO:0098657	8145	351	310	26	0.000838761	0.0297647	0	import into cell	BP
GO:0042063	8145	110	310	12	0.000926489	0.0325262	2.10861e-252	gliogenesis	BP
GO:0048858	8145	243	310	20	0.000934911	0.0326473	0	cell projection morphogenesis	BP
GO:0001844	8145	21	310	5	0.000951359	0.032872	3.89796e-63	protein insertion into mitochondrial membrane involved in apoptotic signaling pathway	BP
GO:1902743	8145	21	310	5	0.000951359	0.032872	3.89796e-63	regulation of lamellipodium organization	BP
GO:0060341	8145	491	310	33	0.000959903	0.0329935	0	regulation of cellular localization	BP
GO:0002829	8145	6	310	3	0.00100249	0.0334015	2.47051e-21	negative regulation of type 2 immune response	BP
GO:0003266	8145	6	310	3	0.00100249	0.0334015	2.47051e-21	regulation of secondary heart field cardioblast proliferation	BP
GO:0060020	8145	6	310	3	0.00100249	0.0334015	2.47051e-21	Bergmann glial cell differentiation	BP
GO:0042542	8145	83	310	10	0.00114013	0.0373847	1.49351e-200	response to hydrogen peroxide	BP
GO:0009408	8145	98	310	11	0.00118611	0.0385486	9.15147e-230	response to heat	BP
GO:0000302	8145	129	310	13	0.0012124	0.0390156	4.3087e-287	response to reactive oxygen species	BP
GO:0022603	8145	478	310	32	0.00122425	0.0390156	0	regulation of anatomical structure morphogenesis	BP
GO:0071822	8145	966	310	55	0.00126766	0.0400107	0	protein complex subunit organization	BP
GO:0010467	8145	2622	310	125	0.001289	0.0404894	0	gene expression	BP
GO:0008543	8145	57	310	8	0.00130675	0.0408514	5.919e-147	fibroblast growth factor receptor signaling pathway	BP
GO:0016055	8145	250	310	20	0.00132587	0.0410583	0	Wnt signaling pathway	BP
GO:0198738	8145	251	310	20	0.00139178	0.0426964	0	cell-cell signaling by wnt	BP
GO:0043652	8145	2	310	2	0.00144408	0.0428977	3.0151e-08	engulfment of apoptotic cell	BP
GO:0048302	8145	2	310	2	0.00144408	0.0428977	3.0151e-08	regulation of isotype switching to IgG isotypes	BP
GO:0016476	8145	2	310	2	0.00144408	0.0428977	3.0151e-08	regulation of embryonic cell shape	BP
GO:2001027	8145	2	310	2	0.00144408	0.0428977	3.0151e-08	negative regulation of endothelial cell chemotaxis	BP
GO:1902263	8145	2	310	2	0.00144408	0.0428977	3.0151e-08	apoptotic process involved in embryonic digit morphogenesis	BP
GO:0051204	8145	23	310	5	0.00147782	0.0435061	2.98883e-68	protein insertion into mitochondrial membrane	BP
GO:1902745	8145	14	310	4	0.00152173	0.0444008	1.55879e-44	positive regulation of lamellipodium organization	BP
GO:0000902	8145	405	310	28	0.00153873	0.0446979	0	cell morphogenesis	BP
GO:0044238	8145	4882	310	211	0.00157991	0.0456922	0	primary metabolic process	BP
GO:0034248	8145	291	310	22	0.0016118	0.0462074	0	regulation of cellular amide metabolic process	BP
GO:0034250	8145	87	310	10	0.00164031	0.0468202	1.89007e-208	positive regulation of cellular amide metabolic process	BP
GO:0051049	8145	802	310	47	0.00165989	0.047174	0	regulation of transport	BP
GO:1901652	8145	255	310	20	0.00168413	0.0474302	0	response to peptide	BP
GO:0044344	8145	73	310	9	0.00169686	0.0474302	1.97612e-180	cellular response to fibroblast growth factor stimulus	BP
GO:0003264	8145	7	310	3	0.00170503	0.0474302	2.12477e-24	regulation of cardioblast proliferation	BP
GO:0003263	8145	7	310	3	0.00170503	0.0474302	2.12477e-24	cardioblast proliferation	BP
GO:0009886	8145	7	310	3	0.00170503	0.0474302	2.12477e-24	post-embryonic animal morphogenesis	BP
GO:1901030	8145	24	310	5	0.00180934	0.049754	8.83182e-71	positive regulation of mitochondrial outer membrane permeabilization involved in apoptotic signaling pathway	BP
GO:0010638	8145	351	310	25	0.00182355	0.049754	0	positive regulation of organelle organization	BP
GO:0043227	8145	6069	310	278	8.25565e-12	2.37227e-08	0	membrane-bounded organelle	CC
GO:0044446	8145	4772	310	237	1.32876e-11	2.37227e-08	0	intracellular organelle part	CC
GO:0044422	8145	4845	310	239	1.99218e-11	2.37227e-08	0	organelle part	CC
GO:0005622	8145	6747	310	295	2.15746e-11	2.37227e-08	0	intracellular	CC
GO:0044464	8145	7012	310	301	2.18947e-11	2.37227e-08	0	cell part	CC
GO:0005623	8145	7016	310	301	2.52946e-11	2.37227e-08	0	cell	CC
GO:0043226	8145	6361	310	283	2.73432e-10	1.99453e-07	0	organelle	CC
GO:0044424	8145	6688	310	291	6.25903e-10	4.03271e-07	0	intracellular part	CC
GO:0043229	8145	6015	310	270	5.471e-09	2.71238e-06	0	intracellular organelle	CC
GO:0016020	8145	3787	310	193	9.54095e-09	3.96567e-06	0	membrane	CC
GO:0043231	8145	5402	310	250	9.66501e-09	3.96567e-06	0	intracellular membrane-bounded organelle	CC
GO:0031982	8145	2279	310	129	1.00758e-07	3.30737e-05	0	vesicle	CC
GO:0098796	8145	450	310	41	1.29434e-07	4.04634e-05	0	membrane protein complex	CC
GO:0005925	8145	312	310	32	2.53134e-07	7.55375e-05	0	focal adhesion	CC
GO:0043230	8145	1651	310	100	2.79907e-07	7.65662e-05	0	extracellular organelle	CC
GO:1903561	8145	1651	310	100	2.79907e-07	7.65662e-05	0	extracellular vesicle	CC
GO:0005924	8145	315	310	32	3.15072e-07	8.2738e-05	0	cell-substrate adherens junction	CC
GO:0030055	8145	317	310	32	3.63915e-07	9.18886e-05	0	cell-substrate junction	CC
GO:0070161	8145	384	310	36	4.07474e-07	9.78165e-05	0	anchoring junction	CC
GO:0070062	8145	1642	310	99	4.17191e-07	9.78165e-05	0	extracellular exosome	CC
GO:0005912	8145	375	310	35	6.65514e-07	0.000145637	0	adherens junction	CC
GO:0044444	8145	4995	310	230	7.76774e-07	0.00015936	0	cytoplasmic part	CC
GO:0012505	8145	2209	310	122	1.24278e-06	0.000239966	0	endomembrane system	CC
GO:0044432	8145	701	310	52	1.71545e-06	0.00032177	0	endoplasmic reticulum part	CC
GO:0008287	8145	41	310	10	2.16425e-06	0.000384009	1.66606e-111	protein serine/threonine phosphatase complex	CC
GO:1903293	8145	41	310	10	2.16425e-06	0.000384009	1.66606e-111	phosphatase complex	CC
GO:0042175	8145	575	310	45	2.30147e-06	0.000397609	0	nuclear outer membrane-endoplasmic reticulum membrane network	CC
GO:0098805	8145	872	310	60	2.91986e-06	0.000479223	0	whole membrane	CC
GO:0005829	8145	2758	310	143	3.42345e-06	0.000539057	0	cytosol	CC
GO:0005615	8145	1854	310	105	3.5242e-06	0.000539057	0	extracellular space	CC
GO:0031090	8145	1627	310	95	3.54073e-06	0.000539057	0	organelle membrane	CC
GO:0098827	8145	566	310	44	3.61287e-06	0.000539057	0	endoplasmic reticulum subcompartment	CC
GO:0005783	8145	949	310	63	5.18728e-06	0.000704411	0	endoplasmic reticulum	CC
GO:0032991	8145	2802	310	144	5.2576e-06	0.000704411	0	macromolecular complex	CC
GO:0044421	8145	1921	310	107	6.00104e-06	0.000757632	0	extracellular region part	CC
GO:0005789	8145	562	310	43	7.09591e-06	0.000862679	0	endoplasmic reticulum membrane	CC
GO:0098588	8145	1050	310	67	9.39997e-06	0.00110198	0	bounding membrane of organelle	CC
GO:0031984	8145	870	310	58	1.18005e-05	0.00131306	0	organelle subcompartment	CC
GO:0005576	8145	2082	310	112	1.72632e-05	0.00182795	0	extracellular region	CC
GO:0005737	8145	5703	310	248	3.41883e-05	0.00303305	0	cytoplasm	CC
GO:0044425	8145	2367	310	122	4.71322e-05	0.00401848	0	membrane part	CC
GO:0030120	8145	36	310	8	4.79231e-05	0.00403352	6.48779e-100	vesicle coat	CC
GO:0019897	8145	69	310	11	5.14815e-05	0.0042247	3.21561e-172	extrinsic component of plasma membrane	CC
GO:0030054	8145	611	310	43	5.47061e-05	0.0044339	0	cell junction	CC
GO:0019898	8145	122	310	15	5.60077e-05	0.00446513	1.82539e-274	extrinsic component of membrane	CC
GO:0072357	8145	7	310	4	6.57813e-05	0.00508064	2.12477e-24	PTW/PP1 phosphatase complex	CC
GO:0043234	8145	1810	310	97	0.000103783	0.00732618	0	protein complex	CC
GO:0098797	8145	115	310	14	0.000110266	0.00750173	1.16099e-261	plasma membrane protein complex	CC
GO:0016324	8145	88	310	12	0.000114209	0.00765085	2.06411e-210	apical plasma membrane	CC
GO:0098687	8145	164	310	17	0.000158873	0.00965745	0	chromosomal region	CC
GO:0045177	8145	121	310	14	0.000190923	0.0110921	1.20057e-272	apical part of cell	CC
GO:0031985	8145	55	310	9	0.000202411	0.011555	1.21347e-142	Golgi cisterna	CC
GO:0120025	8145	750	310	48	0.000205163	0.0116111	0	plasma membrane bounded cell projection	CC
GO:0005795	8145	68	310	10	0.000225511	0.0120364	3.76413e-170	Golgi stack	CC
GO:0098552	8145	185	310	18	0.000228666	0.0121064	0	side of membrane	CC
GO:0042995	8145	783	310	49	0.000298402	0.0153048	0	cell projection	CC
GO:0044428	8145	2439	310	121	0.000307162	0.0156319	0	nuclear part	CC
GO:0031410	8145	1153	310	66	0.000321837	0.0158085	0	cytoplasmic vesicle	CC
GO:0097708	8145	1154	310	66	0.000329896	0.0158085	0	intracellular vesicle	CC
GO:0070013	8145	2943	310	141	0.000350005	0.0161816	0	intracellular organelle lumen	CC
GO:0043233	8145	2943	310	141	0.000350005	0.0161816	0	organelle lumen	CC
GO:0031974	8145	2943	310	141	0.000350005	0.0161816	0	membrane-enclosed lumen	CC
GO:0005634	8145	3486	310	162	0.000396372	0.0177465	0	nucleus	CC
GO:0048475	8145	60	310	9	0.000398246	0.0177465	2.29783e-153	coated membrane	CC
GO:0030117	8145	60	310	9	0.000398246	0.0177465	2.29783e-153	membrane coat	CC
GO:0044433	8145	793	310	49	0.000401369	0.0177465	0	cytoplasmic vesicle part	CC
GO:0010494	8145	37	310	7	0.000415739	0.018075	2.96027e-102	cytoplasmic stress granule	CC
GO:0098590	8145	320	310	25	0.000485355	0.0205571	0	plasma membrane region	CC
GO:0016342	8145	5	310	3	0.000515779	0.0215675	3.35165e-18	catenin complex	CC
GO:0031252	8145	204	310	18	0.000749015	0.0277813	0	cell leading edge	CC
GO:0000775	8145	93	310	11	0.000763857	0.0281726	3.79621e-220	chromosome, centromeric region	CC
GO:0043005	8145	446	310	31	0.000791939	0.0288771	0	neuron projection	CC
GO:0005721	8145	12	310	4	0.000799372	0.0288771	5.66454e-39	pericentric heterochromatin	CC
GO:0012506	8145	372	310	27	0.000909883	0.032115	0	vesicle membrane	CC
GO:0005654	8145	1946	310	98	0.000976323	0.0333831	0	nucleoplasm	CC
GO:0044459	8145	828	310	49	0.00106064	0.0349906	0	plasma membrane part	CC
GO:0097458	8145	557	310	36	0.0011446	0.0373847	0	neuron part	CC
GO:0071944	8145	1744	310	89	0.00122225	0.0390156	0	cell periphery	CC
GO:0030659	8145	362	310	26	0.00131574	0.0409375	0	cytoplasmic vesicle membrane	CC
GO:0071664	8145	2	310	2	0.00144408	0.0428977	3.0151e-08	catenin-TCF7L2 complex	CC
GO:0005913	8145	58	310	8	0.00146676	0.0433751	4.24458e-149	cell-cell adherens junction	CC
GO:0030662	8145	103	310	11	0.00178428	0.0494253	2.85269e-239	coated vesicle membrane	CC
GO:0044463	8145	390	310	27	0.00182646	0.049754	0	cell projection part	CC
GO:0120038	8145	390	310	27	0.00182646	0.049754	0	plasma membrane bounded cell projection part	CC
GO:0005488	8145	6419	310	279	8.3381e-08	2.88103e-05	0	binding	MF
GO:0005515	8145	5474	310	247	5.04109e-07	0.00011412	0	protein binding	MF
GO:0051087	8145	66	310	12	5.7983e-06	0.000757632	5.39191e-166	chaperone binding	MF
GO:0003723	8145	1165	310	73	6.39232e-06	0.000791803	0	RNA binding	MF
GO:0042802	8145	816	310	55	1.51582e-05	0.00165856	0	identical protein binding	MF
GO:0015197	8145	81	310	12	4.9922e-05	0.00414858	1.4268e-196	peptide transporter activity	MF
GO:0036094	8145	1177	310	69	0.000109327	0.00750173	0	small molecule binding	MF
GO:0045296	8145	242	310	22	0.00012843	0.00834796	0	cadherin binding	MF
GO:0008565	8145	78	310	11	0.000161833	0.00965847	1.46264e-190	protein transporter activity	MF
GO:0030544	8145	23	310	6	0.000168859	0.00998705	2.98883e-68	Hsp70 protein binding	MF
GO:0050839	8145	321	310	26	0.000212479	0.0118214	0	cell adhesion molecule binding	MF
GO:0019902	8145	94	310	12	0.000216529	0.0119434	4.43174e-222	phosphatase binding	MF
GO:0000166	8145	1050	310	62	0.000218311	0.0119434	0	nucleotide binding	MF
GO:1901265	8145	1051	310	62	0.000224196	0.0120364	0	nucleoside phosphate binding	MF
GO:0097159	8145	2787	310	135	0.000317615	0.0158085	0	organic cyclic compound binding	MF
GO:0017111	8145	423	310	31	0.000321296	0.0158085	0	nucleoside-triphosphatase activity	MF
GO:1901363	8145	2764	310	134	0.00032854	0.0158085	0	heterocyclic compound binding	MF
GO:0000149	8145	59	310	9	0.000349994	0.0161816	3.0967e-151	SNARE binding	MF
GO:0016462	8145	447	310	32	0.00038982	0.0177465	0	pyrophosphatase activity	MF
GO:0016817	8145	448	310	32	0.000405481	0.0177465	0	hydrolase activity, acting on acid anhydrides	MF
GO:0016818	8145	448	310	32	0.000405481	0.0177465	0	hydrolase activity, acting on acid anhydrides, in phosphorus-containing anhydrides	MF
GO:0097367	8145	1036	310	60	0.00047228	0.0202648	0	carbohydrate derivative binding	MF
GO:0008094	8145	39	310	7	0.000581855	0.0235795	6.6743e-107	DNA-dependent ATPase activity	MF
GO:0019899	8145	1201	310	67	0.000595572	0.0239873	0	enzyme binding	MF
GO:0017076	8145	915	310	54	0.000608864	0.0243731	0	purine nucleotide binding	MF
GO:0032553	8145	912	310	53	0.000987499	0.0334015	0	ribonucleotide binding	MF
GO:0045294	8145	6	310	3	0.00100249	0.0334015	2.47051e-21	alpha-catenin binding	MF
GO:0035639	8145	891	310	52	0.00100739	0.0334015	0	purine ribonucleoside triphosphate binding	MF
GO:0019904	8145	379	310	27	0.00120231	0.0388826	0	protein domain specific binding	MF
GO:0031072	8145	70	310	9	0.00125579	0.0398275	2.78718e-174	heat shock protein binding	MF
GO:0019903	8145	71	310	9	0.00139109	0.0426964	2.45065e-176	protein phosphatase binding	MF
GO:0032555	8145	905	310	52	0.00143042	0.0428977	0	purine ribonucleotide binding	MF
GO:0003676	8145	1899	310	95	0.00151974	0.0444008	0	nucleic acid binding	MF
GO:0016887	8145	218	310	18	0.00160746	0.0462074	0	ATPase activity	MF
