# Supplementary material for: Circulating miR-30a-5p as a prognostic biomarker of left ventricular dysfunction after acute myocardial infarction
Source: Sci Rep. 2018 Jun 29;8:9883. doi: 10.1038/s41598-018-28118-1 (PMC6026144; doi:10.1038/s41598-018-28118-1)
Supplement: Supplementary file 5 — Table S4 [file 41598_2018_28118_MOESM5_ESM.xls]

## Sheet: Arkusz1
ID	Pop.total	Pop.term	Study.total	Study.term	p-value	p-value adjusted	p.min	name	CATEGORY
GO:0071495	4142	329	149	31	3.51208e-07	0.00182452	0	cellular response to endogenous stimulus	BP
GO:0043229	4142	3133	149	135	1.85718e-06	0.00248227	0	intracellular organelle	CC
GO:0032502	4142	1280	149	73	1.98339e-06	0.00248227	0	developmental process	BP
GO:0120036	4142	272	149	26	2.80342e-06	0.00248227	0	plasma membrane bounded cell projection organization	BP
GO:0044422	4142	2597	149	119	3.24787e-06	0.00248227	0	organelle part	CC
GO:0030030	4142	276	149	26	3.69392e-06	0.00248227	0	cell projection organization	BP
GO:0007275	4142	1061	149	63	4.65121e-06	0.00248227	0	multicellular organism development	BP
GO:0009719	4142	390	149	32	4.9067e-06	0.00248227	0	response to endogenous stimulus	BP
GO:0043231	4142	2776	149	124	4.91635e-06	0.00248227	0	intracellular membrane-bounded organelle	CC
GO:0044446	4142	2585	149	118	5.65869e-06	0.00248227	0	intracellular organelle part	CC
GO:0009653	4142	515	149	38	6.92247e-06	0.00248227	0	anatomical structure morphogenesis	BP
GO:0071363	4142	154	149	18	7.21994e-06	0.00248227	4.90201e-285	cellular response to growth factor stimulus	BP
GO:0005622	4142	3504	149	143	7.27962e-06	0.00248227	0	intracellular	CC
GO:0031982	4142	1504	149	80	7.88127e-06	0.00248227	0	vesicle	CC
GO:0043227	4142	3183	149	135	8.29856e-06	0.00248227	0	membrane-bounded organelle	CC
GO:0044344	4142	40	149	9	8.34352e-06	0.00248227	2.0197e-97	cellular response to fibroblast growth factor stimulus	BP
GO:0048856	4142	1176	149	67	8.36097e-06	0.00248227	0	anatomical structure development	BP
GO:0044424	4142	3465	149	142	8.60075e-06	0.00248227	0	intracellular part	CC
GO:0071774	4142	41	149	9	1.03655e-05	0.00277951	2.01871e-99	response to fibroblast growth factor	BP
GO:0005925	4142	191	149	20	1.17708e-05	0.00277951	0	focal adhesion	CC
GO:0005924	4142	191	149	20	1.17708e-05	0.00277951	0	cell-substrate adherens junction	CC
GO:0030055	4142	191	149	20	1.17708e-05	0.00277951	0	cell-substrate junction	CC
GO:0070848	4142	160	149	18	1.2412e-05	0.0028035	1.86641e-293	response to growth factor	BP
GO:0098805	4142	635	149	43	1.34857e-05	0.00287538	0	whole membrane	CC
GO:0005912	4142	210	149	21	1.43537e-05	0.00287538	0	adherens junction	CC
GO:0032990	4142	117	149	15	1.43907e-05	0.00287538	1.26908e-230	cell part morphogenesis	BP
GO:0008543	4142	33	149	8	1.50234e-05	0.00289062	4.22921e-83	fibroblast growth factor receptor signaling pathway	BP
GO:0070161	4142	213	149	21	1.78868e-05	0.00331865	0	anchoring junction	CC
GO:0043226	4142	3289	149	137	1.9816e-05	0.00354979	0	organelle	CC
GO:0048731	4142	964	149	57	2.1259e-05	0.00368136	0	system development	BP
GO:0005871	4142	6	149	4	2.28199e-05	0.00382418	1.43102e-19	kinesin complex	CC
GO:0120025	4142	383	149	30	2.60879e-05	0.00420516	0	plasma membrane bounded cell projection	CC
GO:0042995	4142	403	149	31	2.67123e-05	0.00420516	0	cell projection	CC
GO:0021543	4142	36	149	8	2.98696e-05	0.00452767	2.61347e-89	pallium development	BP
GO:0044444	4142	2713	149	120	3.05041e-05	0.00452767	0	cytoplasmic part	CC
GO:0030900	4142	58	149	10	3.17303e-05	0.00457886	5.58616e-132	forebrain development	BP
GO:0048666	4142	189	149	19	3.5516e-05	0.00498664	0	neuron development	BP
GO:0007399	4142	411	149	31	3.9446e-05	0.00539268	0	nervous system development	BP
GO:0044464	4142	3698	149	146	4.11143e-05	0.00547663	0	cell part	CC
GO:0048699	4142	261	149	23	4.31272e-05	0.00557509	0	generation of neurons	BP
GO:0005623	4142	3700	149	146	4.39998e-05	0.00557509	0	cell	CC
GO:0003266	4142	3	149	3	4.56509e-05	0.00564659	8.44959e-11	regulation of secondary heart field cardioblast proliferation	BP
GO:0070062	4142	1062	149	60	4.82295e-05	0.00581661	0	extracellular exosome	CC
GO:0007223	4142	7	149	4	5.17568e-05	0.00581661	2.42194e-22	Wnt signaling pathway, calcium modulating pathway	BP
GO:0070727	4142	648	149	42	5.218e-05	0.00581661	0	cellular macromolecule localization	BP
GO:1903561	4142	1065	149	60	5.27522e-05	0.00581661	0	extracellular vesicle	CC
GO:0031175	4142	178	149	18	5.36083e-05	0.00581661	4,04843E-318	neuron projection development	BP
GO:0022008	4142	283	149	24	5.41126e-05	0.00581661	0	neurogenesis	BP
GO:0015197	4142	39	149	8	5.54029e-05	0.00581661	2.07171e-95	peptide transporter activity	MF
GO:0043230	4142	1067	149	60	5.59828e-05	0.00581661	0	extracellular organelle	CC
GO:0032989	4142	215	149	20	6.71417e-05	0.00673341	0	cellular component morphogenesis	BP
GO:0008287	4142	30	149	7	6.8695e-05	0.00673341	8.97586e-77	protein serine/threonine phosphatase complex	CC
GO:1903293	4142	30	149	7	6.8695e-05	0.00673341	8.97586e-77	phosphatase complex	CC
GO:0010243	4142	290	149	24	8.033e-05	0.00772804	0	response to organonitrogen compound	BP
GO:0021987	4142	22	149	6	9.0708e-05	0.00856779	3.13622e-59	cerebral cortex development	BP
GO:1901701	4142	312	149	25	9.53347e-05	0.00874178	0	cellular response to oxygen-containing compound	BP
GO:0032870	4142	186	149	18	9.59156e-05	0.00874178	0	cellular response to hormone stimulus	BP
GO:0034613	4142	644	149	41	0.000100781	0.00902684	0	cellular protein localization	BP
GO:0031090	4142	969	149	55	0.00010925	0.00961958	0	organelle membrane	CC
GO:0006928	4142	477	149	33	0.000121205	0.0104943	0	movement of cell or subcellular component	BP
GO:0120039	4142	110	149	13	0.000130135	0.0110829	8.74994e-220	plasma membrane bounded cell projection morphogenesis	BP
GO:0048858	4142	111	149	13	0.00014288	0.011972	2.40884e-221	cell projection morphogenesis	BP
GO:0021537	4142	45	149	8	0.000161587	0.0133245	2.55584e-107	telencephalon development	BP
GO:1901698	4142	323	149	25	0.000167057	0.0135603	0	response to nitrogen compound	BP
GO:0030054	4142	324	149	25	0.000175514	0.013784	0	cell junction	CC
GO:0003264	4142	4	149	3	0.000177773	0.013784	8.16583e-14	regulation of cardioblast proliferation	BP
GO:0003263	4142	4	149	3	0.000177773	0.013784	8.16583e-14	cardioblast proliferation	BP
GO:0008565	4142	35	149	7	0.000195045	0.0145699	2.98153e-87	protein transporter activity	MF
GO:0051087	4142	35	149	7	0.000195045	0.0145699	2.98153e-87	chaperone binding	MF
GO:0007167	4142	269	149	22	0.000196322	0.0145699	0	enzyme linked receptor protein signaling pathway	BP
GO:0032501	4142	1444	149	73	0.000209883	0.0153569	0	multicellular organismal process	BP
GO:0030182	4142	234	149	20	0.000218275	0.0157227	0	neuron differentiation	BP
GO:0016020	4142	2246	149	102	0.000220935	0.0157227	0	membrane	CC
GO:0051179	4142	1825	149	87	0.000241601	0.016961	0	localization	BP
GO:0000902	4142	201	149	18	0.000259161	0.0179512	0	cell morphogenesis	BP
GO:0098588	4142	695	149	42	0.000267241	0.0179891	0	bounding membrane of organelle	CC
GO:0001568	4142	134	149	14	0.00027038	0.0179891	3.45045e-256	blood vessel development	BP
GO:0033036	4142	954	149	53	0.000282219	0.0179891	0	macromolecule localization	BP
GO:0061842	4142	10	149	4	0.00028525	0.0179891	2.46822e-30	microtubule organizing center localization	BP
GO:1901699	4142	185	149	17	0.00028547	0.0179891	0	cellular response to nitrogen compound	BP
GO:0061024	4142	354	149	26	0.000285646	0.0179891	0	membrane organization	BP
GO:0097708	4142	883	149	50	0.00028741	0.0179891	0	intracellular vesicle	CC
GO:0031410	4142	883	149	50	0.00028741	0.0179891	0	cytoplasmic vesicle	CC
GO:0008104	4142	884	149	50	0.000295809	0.0180307	0	protein localization	BP
GO:0098796	4142	296	149	23	0.000297464	0.0180307	0	membrane protein complex	CC
GO:0005576	4142	1304	149	67	0.000301957	0.0180307	0	extracellular region	CC
GO:0045177	4142	62	149	9	0.000314494	0.0185659	2.69236e-139	apical part of cell	CC
GO:0001764	4142	18	149	5	0.000330258	0.0186779	5.1597e-50	neuron migration	BP
GO:0097610	4142	18	149	5	0.000330258	0.0186779	5.1597e-50	cell surface furrow	CC
GO:0032154	4142	18	149	5	0.000330258	0.0186779	5.1597e-50	cleavage furrow	CC
GO:0022603	4142	260	149	21	0.000330773	0.0186779	0	regulation of anatomical structure morphogenesis	BP
GO:0012505	4142	1336	149	68	0.00035282	0.0197086	0	endomembrane system	CC
GO:0009725	4142	244	149	20	0.000382411	0.0211343	0	response to hormone	BP
GO:0016043	4142	1606	149	78	0.000424908	0.0221997	0	cellular component organization	BP
GO:0001944	4142	140	149	14	0.000427212	0.0221997	5.64353e-265	vasculature development	BP
GO:0003156	4142	5	149	3	0.000432693	0.0221997	9.86688e-17	regulation of animal organ formation	BP
GO:2000136	4142	5	149	3	0.000432693	0.0221997	9.86688e-17	regulation of cell proliferation involved in heart morphogenesis	BP
GO:0061323	4142	5	149	3	0.000432693	0.0221997	9.86688e-17	cell proliferation involved in heart morphogenesis	BP
GO:0005834	4142	11	149	4	0.000435762	0.0221997	6.57077e-33	heterotrimeric G-protein complex	CC
GO:1905360	4142	11	149	4	0.000435762	0.0221997	6.57077e-33	GTPase complex	CC
GO:0071417	4142	157	149	15	0.000435874	0.0221997	2.93624e-289	cellular response to organonitrogen compound	BP
GO:0005615	4142	1168	149	61	0.000446929	0.0225417	0	extracellular space	CC
GO:0051234	4142	1610	149	78	0.000464876	0.0232214	0	establishment of localization	BP
GO:0072358	4142	142	149	14	0.000494396	0.0244608	7.05688e-268	cardiovascular system development	BP
GO:0005741	4142	66	149	9	0.000507503	0.0248724	1.6831e-146	mitochondrial outer membrane	CC
GO:0044421	4142	1199	149	62	0.000516427	0.0250733	0	extracellular region part	CC
GO:0050839	4142	195	149	17	0.000532272	0.0254683	0	cell adhesion molecule binding	MF
GO:0045296	4142	160	149	15	0.000534369	0.0254683	1.86641e-293	cadherin binding	MF
GO:0061564	4142	81	149	10	0.00056124	0.0261682	1.29162e-172	axon development	BP
GO:0021761	4142	20	149	5	0.000563755	0.0261682	1.15312e-54	limbic system development	BP
GO:0006810	4142	1592	149	77	0.000564166	0.0261682	0	transport	BP
GO:0000904	4142	128	149	13	0.000593398	0.0272805	2.78216e-247	cell morphogenesis involved in differentiation	BP
GO:0098797	4142	82	149	10	0.000619778	0.0282434	2.60806e-174	plasma membrane protein complex	CC
GO:1901700	4142	456	149	30	0.000632703	0.0285817	0	response to oxygen-containing compound	BP
GO:0007417	4142	163	149	15	0.000651343	0.0291701	1.25765e-297	central nervous system development	BP
GO:0005737	4142	3039	149	126	0.000683083	0.0303301	0	cytoplasm	CC
GO:0043434	4142	130	149	13	0.000688992	0.0303332	2.89647e-250	response to peptide hormone	BP
GO:0044463	4142	200	149	17	0.000713373	0.0306032	0	cell projection part	CC
GO:0120038	4142	200	149	17	0.000713373	0.0306032	0	plasma membrane bounded cell projection part	CC
GO:0032153	4142	21	149	5	0.000718688	0.0306032	5.87472e-57	cell division site	CC
GO:0032155	4142	21	149	5	0.000718688	0.0306032	5.87472e-57	cell division site part	CC
GO:0009267	4142	43	149	7	0.00073412	0.0310061	2.1683e-103	cellular response to starvation	BP
GO:0071310	4142	775	149	44	0.000746122	0.0310969	0	cellular response to organic substance	BP
GO:0042470	4142	70	149	9	0.00078872	0.032263	1.34383e-153	melanosome	CC
GO:0048770	4142	70	149	9	0.00078872	0.032263	1.34383e-153	pigment granule	CC
GO:0050793	4142	594	149	36	0.000800793	0.0323461	0	regulation of developmental process	BP
GO:0048513	4142	731	149	42	0.000804305	0.0323461	0	animal organ development	BP
GO:0071375	4142	100	149	11	0.00080943	0.0323461	5.91855e-204	cellular response to peptide hormone stimulus	BP
GO:0048514	4142	116	149	12	0.00082005	0.0325203	4.36695e-229	blood vessel morphogenesis	BP
GO:0072357	4142	6	149	3	0.000842567	0.0331601	1.43102e-19	PTW/PP1 phosphatase complex	CC
GO:0032879	4142	687	149	40	0.000857526	0.03331	0	regulation of localization	BP
GO:1905475	4142	57	149	8	0.0008592	0.03331	3.93439e-130	regulation of protein localization to membrane	BP
GO:0048645	4142	13	149	4	0.000892356	0.0343392	6.00808e-38	animal organ formation	BP
GO:0007169	4142	223	149	18	0.000916223	0.0349984	0	transmembrane receptor protein tyrosine kinase signaling pathway	BP
GO:0051641	4142	928	149	50	0.000977746	0.0370759	0	cellular localization	BP
GO:0019904	4142	244	149	19	0.00101865	0.0382553	0	protein domain specific binding	MF
GO:0042802	4142	491	149	31	0.00102374	0.0382553	0	identical protein binding	MF
GO:0032991	4142	1540	149	74	0.00103094	0.0382553	0	macromolecular complex	CC
GO:0048812	4142	103	149	11	0.00103886	0.0382756	9.51716e-209	neuron projection morphogenesis	BP
GO:0019867	4142	73	149	9	0.00107397	0.0390159	7.43281e-159	outer membrane	CC
GO:0031968	4142	73	149	9	0.00107397	0.0390159	7.43281e-159	organelle outer membrane	CC
GO:0000779	4142	23	149	5	0.00112124	0.0402624	1.75081e-61	condensed chromosome, centromeric region	CC
GO:0048468	4142	366	149	25	0.00112378	0.0402624	0	cell development	BP
GO:0006996	4142	1057	149	55	0.00114675	0.0408037	0	organelle organization	BP
GO:0048869	4142	911	149	49	0.00117512	0.0415289	0	cellular developmental process	BP
GO:0007409	4142	74	149	9	0.00118579	0.0416227	1.35175e-160	axonogenesis	BP
GO:0047496	4142	14	149	4	0.0012146	0.042104	2.03713e-40	vesicle transport along microtubule	BP
GO:0005515	4142	3001	149	124	0.00123602	0.042104	0	protein binding	MF
GO:0044433	4142	654	149	38	0.00125431	0.042104	0	cytoplasmic vesicle part	CC
GO:1901652	4142	156	149	14	0.00126761	0.042104	7.45468e-288	response to peptide	BP
GO:0009790	4142	174	149	15	0.00128542	0.042104	1,032694734305E-312	embryo development	BP
GO:0005955	4142	2	149	2	0.00128568	0.042104	1.16604e-07	calcineurin complex	CC
GO:0007440	4142	2	149	2	0.00128568	0.042104	1.16604e-07	foregut morphogenesis	BP
GO:0048715	4142	2	149	2	0.00128568	0.042104	1.16604e-07	negative regulation of oligodendrocyte differentiation	BP
GO:2001027	4142	2	149	2	0.00128568	0.042104	1.16604e-07	negative regulation of endothelial cell chemotaxis	BP
GO:1902263	4142	2	149	2	0.00128568	0.042104	1.16604e-07	apoptotic process involved in embryonic digit morphogenesis	BP
GO:0060322	4142	139	149	13	0.00129594	0.042104	1.61365e-263	head development	BP
GO:0005829	4142	1631	149	77	0.00129676	0.042104	0	cytosol	CC
GO:0001525	4142	106	149	11	0.00131964	0.0425809	1.67316e-213	angiogenesis	BP
GO:0016192	4142	820	149	45	0.00133778	0.0428514	0	vesicle-mediated transport	BP
GO:0097458	4142	289	149	21	0.00134452	0.0428514	0	neuron part	CC
GO:0071840	4142	1687	149	79	0.00135504	0.0429233	0	cellular component organization or biogenesis	BP
GO:0043279	4142	24	149	5	0.00137574	0.043315	1.02013e-63	response to alkaloid	BP
GO:0009611	4142	194	149	16	0.00142161	0.043616	0	response to wounding	BP
GO:0014070	4142	251	149	19	0.00143041	0.043616	0	response to organic cyclic compound	BP
GO:0014031	4142	7	149	3	0.00143567	0.043616	2.42194e-22	mesenchymal cell development	BP
GO:0048261	4142	7	149	3	0.00143567	0.043616	2.42194e-22	negative regulation of receptor-mediated endocytosis	BP
GO:2000826	4142	7	149	3	0.00143567	0.043616	2.42194e-22	regulation of heart morphogenesis	BP
GO:0060914	4142	7	149	3	0.00143567	0.043616	2.42194e-22	heart formation	BP
GO:0045184	4142	752	149	42	0.00144866	0.043659	0	establishment of protein localization	BP
GO:0048609	4142	141	149	13	0.00147882	0.0438999	1.98835e-266	multicellular organismal reproductive process	BP
GO:0032504	4142	141	149	13	0.00147882	0.0438999	1.98835e-266	multicellular organism reproduction	BP
GO:0051128	4142	660	149	38	0.00149277	0.0440621	0	regulation of cellular component organization	BP
GO:0048667	4142	92	149	10	0.0015351	0.0450556	5.67038e-191	cell morphogenesis involved in neuron differentiation	BP
GO:0001655	4142	36	149	6	0.00156116	0.0455631	2.61347e-89	urogenital system development	BP
GO:0035113	4142	15	149	4	0.00161033	0.0462191	7.40236e-43	embryonic appendage morphogenesis	BP
GO:0099518	4142	15	149	4	0.00161033	0.0462191	7.40236e-43	vesicle cytoskeletal trafficking	BP
GO:0030326	4142	15	149	4	0.00161033	0.0462191	7.40236e-43	embryonic limb morphogenesis	BP
GO:0016324	4142	49	149	7	0.00163358	0.0466289	4.61955e-115	apical plasma membrane	CC
